# Supplementary material for: Adsorption and Detection of Toxic Gases on CuO-Modified SnS Monolayers: A DFT Study
Source: Sensors (Basel). 2025 Feb 26;25(5):1439. doi: 10.3390/s25051439 (PMC11902759; doi:10.3390/s25051439)
Supplement: Supplementary file 1 [file sensors-25-01439-s001.zip]

Archive with 1 entries (1 files):
- sensors-3440838-supplementary.pdf
